# Supplementary material for: Normative 3D opto-electronic stereo-photogrammetric sagittal alignment parameters in a young healthy adult population
Source: PLoS One. 2018 Sep 7;13(9):e0203679. doi: 10.1371/journal.pone.0203679 (PMC6128650; doi:10.1371/journal.pone.0203679)
Supplement: S1 File — (XLSX) [file pone.0203679.s001.xlsx]

## Sheet: Males
Subject	Number	Age	File name	Type	Roussoly Classification	CZBA	CZBA S.D.	KTA	KTA S.D.	LTA	LTA S.D.	ST	ST S.D.	S-PT	S-PT S.D.	PT	PT S.D.	S-PI	S-PI S.D.	PI	PI S.D.	S-SPA	S-SPA S.D.	SPA	SPA S.D.	S-SSA	S-SSA S.D.	S-TPA	S-TPA S.D.	TPA	TPA S.D.	SVA	SVA S.D.	S-SS	S-SS S.D.
Male #	1	22	BNCNDAS05.C3D	S	Type 3	-6.83983	0.532655	1.42718	0.67428	1.22888	1.40282	2.26648	0.440684	51.944	0.121623	13.5912	0.146622	70.5086	0.473676	32.153	0.245156	125.79	0.431178	174.656	0.503404	106.298	0.66346	42.7576	0.355747	4.40484	0.41534	18.2371	3.56806	18.5618	0.473949
Male #	2	22	BNCCRBS07.C3D	S	Type 3	-18.7414	1.98713	1.4026	4.2872	-1.77336	0.745252	-0.713707	0.846031	52.2608	0.572189	23.5368	0.634908	73.0791	0.516178	44.3539	0.173224	128.453	0.434226	165.895	0.304606	111.532	0.934211	40.5421	0.307337	11.8182	0.249296	-6.07692	7.20067	20.8171	0.716953
Male #	3	22	BDNLKAS05.C3D	S	Type 3	-21.9009	0.503291	3.13192	1.4441	-2.40181	4.49984	2.38428	0.250003	52.0249	0.217162	20.9525	0.187062	68.0709	0.408032	36.9974	0.175373	125.591	0.386798	166.402	0.3559	103.662	0.324704	42.1898	0.33287	11.1174	0.289976	20.7166	2.19832	16.0449	0.439013
Male #	4	28	CCCDVAS07.C3D	S	Type 3	-14.235	0.366395	1.63229	0.332446	-1.0986	0.70126	0.339335	0.321049	48.0215	0.235934	17.2382	0.248673	68.0494	0.472486	37.2655	0.215304	131.639	0.469709	171.069	0.444278	109.689	0.841233	38.2688	0.367751	7.48554	0.371927	3.01896	2.85586	20.0273	0.701543
Male #	5	31	CZZGSAS05.C3D	S	Type 2	-8.81949	1.56327	7.90225	0.417872	5.03363	0.30812	8.23883	0.168402	50.9607	0.255062	18.6561	0.227126	67.8355	0.246546	35.531	0.100104	120.8	0.244873	162.19	0.256951	98.636	0.392727	46.6501	0.220854	14.3455	0.207723	72.0914	1.45934	16.8749	0.353859
Male #	6	25	CLBLRAS05.C3D	S	Type 3	-16.2425	2.36543	8.34048	1.42595	0.153999	2.4537	5.95241	0.281858	54.0671	0.149029	18.4208	0.12131	65.0096	0.698452	29.3623	0.23196	119.98	0.231115	166.818	0.206703	94.9901	0.631452	46.447	0.20509	10.8007	0.170416	49.9213	2.43822	10.9414	0.813315
Male #	7	23	CRNLRAS05.C3D	S	Type 3	-22.8355	1.81198	4.15217	0.802379	2.69359	2.33132	6.02732	0.231035	45.5695	0.978025	12.3408	0.959785	77.2977	1.59009	44.0656	0.627433	128.403	0.853506	172.714	0.874799	115.701	1.04855	39.1032	0.71957	5.87451	0.706073	48.5045	1.81205	31.7248	0.825107
Male #	8	21	CSLBRAS05.C3D	S	Type 3	-10.604	1.56959	6.51325	0.806075	-5.95339	1.15551	3.15896	0.325485	49.2682	0.224812	20.8386	0.189099	65.2679	0.22934	36.8374	0.0799539	127.573	0.381277	164.464	0.364998	102.841	0.295364	41.4106	0.320422	12.981	0.309226	26.7052	2.7752	15.9988	0.342371
Male #	9	23	CTNM2AS05.C3D	S	Type 3	-20.8479	2.00819	7.15409	0.249197	-5.8999	1.07835	2.84575	0.233949	50.8282	0.451748	18.8635	0.343271	66.8869	0.713494	34.9188	0.308795	126.326	0.258549	168.318	0.29729	103.213	0.781416	41.5313	0.22586	9.56654	0.242569	24.5129	2.00132	16.0553	0.866438
Male #	10	32	CHRGSAS05.C3D	S	Type 3	-21.0192	2.91657	3.07206	0.582524	0.285195	0.376161	3.16494	0.155497	48.1132	0.128672	15.4444	0.140975	58.7904	0.142138	26.1196	0.171177	128.722	0.184213	170.694	0.0825675	97.5123	0.270195	40.45	0.128168	7.78125	0.0701083	28.2285	1.37886	10.6752	0.170249
Male #	11	25	CCCFRAS05.C3D	S	Type 3	-26.6164	1.15147	5.7747	1.2333	-3.06028	2.04612	5.56795	0.228683	60.9954	0.331373	27.0058	0.282235	64.6608	0.395555	30.6714	0.240958	113.437	0.513477	158.52	0.433212	88.0974	0.686623	50.9381	0.405275	16.9485	0.350759	45.1957	1.90808	3.66554	0.473674
Male #	12	22	CLNDGBS06.C3D	S	Type 3	-15.969	0.964878	1.60328	0.876208	-3.03694	1.96336	2.92486	0.187793	54.4275	0.327562	15.0756	0.215393	66.4048	0.616764	27.053	0.170373	122.648	0.396814	171.513	0.225016	99.0525	0.948119	46.3084	0.32068	6.95662	0.184053	25.4288	1.64547	11.9774	0.855877
Male #	13	31	CLLRSBS05.C3D	S	Type 2	-12.1179	0.674968	7.01423	4.63614	6.80942	4.02205	0.778856	0.240076	45.5199	0.177852	12.4471	0.158582	71.0826	1.03766	38.007	0.342446	133.701	0.345694	176.145	0.357575	114.784	1.34656	36.2525	0.269402	3.17976	0.294307	6.45316	1.99118	25.5599	1.19084
Male #	14	25	CPPGNAS05.C3D	S	Type 3	-12.8139	1.13223	-0.524204	0.764707	-2.45545	2.62572	1.07364	0.783522	45.7945	0.881991	16.9699	0.799555	59.7447	0.260269	30.9193	0.0850952	133.132	0.331328	169.152	0.288655	102.877	0.507869	37.892	0.264093	9.06742	0.24243	9.39122	6.83908	13.9494	1.09202
Male #	15	21	DNGCPAS05.C3D	S	Type 3	-27.88	2.35164	4.25462	0.444979	0.681895	2.27674	2.78506	0.362583	51.5515	0.279985	16.159	0.358957	65.5314	0.595252	28.8294	0.237265	125.663	0.105215	170.579	0.0936315	101.195	0.537726	43.0737	0.090634	7.68122	0.0751224	23.3753	2.49558	12.6704	1.94267
Male #	16	29	DRAGBAS05.C3D	S	Type 3	-17.7687	15.0967	5.50608	1.83262	0.676511	0.91194	3.64782	0.427001	52.9231	0.247229	23.4335	0.219263	59.8943	0.727044	30.4044	0.422412	123.429	0.46918	160.748	0.370456	93.3234	0.914393	45.9717	0.381747	16.4821	0.322694	32.8574	3.69932	6.97089	0.801608
Male #	17	27	DSNLDBS06.C3D	S	Type 3	-12.799	2.43175	4.22275	0.854487	3.56696	3.25229	1.94177	0.368475	49.2446	0.274997	17.5339	0.266313	75.9808	0.592734	44.2595	0.198717	128.814	0.486962	172.044	0.384053	114.794	0.889048	38.1668	0.380043	6.45604	0.314497	14.7818	2.82611	26.7256	0.590466
Male #	18	24	DCSMNAS05.C3D	S	Type 3	-12.8714	2.3129	2.40542	0.75024	-4.64861	6.1071	0.87466	0.101239	55.7406	0.405587	22.2561	0.38643	71.5952	0.671558	38.108	0.105166	123.385	0.381544	168.802	0.382165	104.98	0.649734	42.6002	0.337672	9.11571	0.311954	7.14352	0.818284	15.8519	0.582456
Male #	19	25	DGNSLAS06.C3D	S	Type 3	-23.1564	3.90137	7.56641	0.440716	0.722197	0.411603	4.33118	0.410672	50.7016	0.311421	17.5204	0.305866	65.2425	0.830406	32.0592	0.057476	124.967	0.214891	168.999	0.249767	100.21	0.756797	42.0484	0.193598	8.86714	0.200568	39.0746	3.74695	14.5388	1.05861
Male #	20	22	DLDRMAS06.C3D	S	Type 3	-18.803	2.43251	6.15756	0.85657	-6.33376	0.815498	3.87842	0.38664	53.3221	0.688852	20.5654	0.738964	53.3225	0.24016	20.5664	0.100922	122.799	0.549392	165.871	0.600848	86.1219	0.755152	44.2303	0.447597	11.4735	0.485883	33.3373	3.35285	0.00103597	0.904846
Male #	21	22	DMGMTAS11.C3D	S	Type 3	-29.5021	1.51098	-1.39304	3.46778	-0.895678	2.98981	-0.660794	0.330824	52.0558	0.182958	14.6424	0.179492	71.5974	0.468058	34.1838	0.165447	128.605	0.331614	177.657	0.386092	110.202	0.58154	39.3174	0.276714	1.904	0.313222	-5.2373	2.62005	19.5414	0.524434
Male #	22	22	DMZSMAS06.C3D	S	Type 3	-19.276	1.97377	3.46999	1.79266	4.09374	2.72518	2.38809	0.699088	41.9989	0.449293	10.6033	0.575448	58.8705	0.963133	27.4737	0.390455	135.613	1.02419	176.084	1.15872	104.484	1.39538	34.6326	0.823491	3.23702	0.957514	20.8535	6.12134	16.8704	1.24498
Male #	23	22	DPLM2AS06.C3D	S	Type 3	-19.9436	0.725479	1.68807	0.221223	-0.473735	2.44196	0.839482	0.224253	55.9419	0.190422	18.4363	0.0824386	67.4379	0.555855	29.9309	0.214681	123.219	0.386857	171.035	0.183193	100.657	0.936401	44.8758	0.287014	7.37018	0.150428	6.87235	1.83725	11.4946	0.743218
Male #	24	23	DSNFDAS05.C3D	S	Type 4	-22.3879	2.63275	1.47863	1.00858	-2.11709	0.991166	2.08996	0.266216	40.4165	0.504384	14.8085	0.314793	55.3319	0.446318	29.7234	0.26817	137.494	0.330318	170.891	0.124481	102.825	0.23672	33.0764	0.269818	7.46845	0.100442	16.6045	2.0901	14.9149	0.0859615
Male #	25	27	DDJRDAS05.C3D	S	Type 2	-18.9086	1.19169	3.93066	1.95285	1.75688	3.66525	4.51876	0.780998	40.5898	0.87527	4.71685	0.844596	58.4147	0.268425	22.5414	0.169295	134.891	0.522778	179.438	0.547936	103.306	0.687948	36.3337	0.432112	0.460821	0.449528	38.2693	6.6162	17.8245	1.00627
Male #	26	27	FRRPRAS05.C3D	S	Type 3	-10.9069	0.301359	4.39151	0.474725	-3.97655	4.78497	2.97458	0.332334	40.5495	0.253541	11.0819	0.179788	63.2917	0.667603	33.8209	0.280269	136.476	0.335452	174.647	0.392152	109.768	0.719159	33.8405	0.268976	4.37281	0.321542	24.0673	2.70146	22.739	0.819207
Male #	27	21	FLGDGBS05.C3D	S	Type 3	-15.4195	4.05732	-2.08096	3.08817	-0.108271	1.65525	-0.261244	0.866425	57.4493	0.681067	20.1421	0.691171	71.3865	0.745952	34.0788	0.137156	122.812	0.265411	168.835	0.290522	104.198	0.911846	46.676	0.224371	9.3688	0.24333	-2.08676	6.96015	13.9367	0.579026
Male #	28	20	GLNFRAS05.C3D	S	Type 3	-21.0707	0.825993	4.33085	0.899891	-1.81145	3.8522	3.94226	0.529154	44.972	0.448121	14.7211	0.421536	64.414	0.663871	34.1605	0.173745	131.086	0.288691	172.219	0.305422	105.5	0.715074	36.641	0.229951	6.39003	0.250421	32.4603	4.38139	19.4394	1.07725
Male #	29	24	GNCFDAS05.C3D	S	Type 3	-7.71692	1.44243	6.5555	1.87735	-2.86912	4.28498	3.48325	0.287629	49.0021	0.144762	13.9539	0.0716122	59.8067	0.266732	24.758	0.3069	127.515	0.378301	173.567	0.228937	97.3214	0.382122	40.1887	0.280312	5.14045	0.183097	25.9973	2.1734	10.8041	0.200274
Male #	30	20	GRDMRAS05.C3D	S	Type 3	-18.0776	0.8846	2.89412	0.609053	-7.82952	0.55421	1.46235	0.261709	45.9947	0.271532	13.3555	0.317927	56.7929	0.489686	24.1528	0.0868163	132.543	0.179162	175.976	0.185454	99.3358	0.607436	35.8504	0.12903	3.21122	0.14803	12.067	2.16123	10.7973	0.523462
Male #	31	22	GRDNTAS05.C3D	S	Type 3	-16.1375	1.2832	8.61319	0.805431	-2.66001	1.46879	5.22623	0.168019	59.9657	0.0719133	27.6636	0.114587	71.1296	0.186376	38.8277	0.123801	114.808	0.168378	157.757	0.160252	95.9376	0.240375	50.2712	0.139546	17.9691	0.133407	44.7274	1.43891	11.1641	0.234143
Male #	32	20	GFFFRAS05.C3D	S	Type 3	-18.922	2.54915	6.84411	0.751176	-0.921351	1.54069	5.42713	0.492857	56.2786	0.170276	18.4706	0.165298	71.8974	0.584448	34.0893	0.108436	118.294	0.644403	165.67	0.557009	100.192	1.17049	49.758	0.541885	11.95	0.464987	51.0215	4.71744	15.6187	0.705961
Male #	33	32	NCRDNAS05.C3D	S	Type 3	-14.8893	1.9698	3.34955	0.876753	-1.34973	2.03541	2.86397	0.203382	53.8615	0.285985	18.4783	0.275943	57.3417	0.344684	21.9598	0.150003	123.275	0.480497	169.614	0.477195	90.6163	0.481062	43.9066	0.396699	8.52344	0.391132	25.1947	1.78797	3.48146	0.355921
Male #	34	24	LRRNCAS10.C3D	S	Type 3	-14.8051	2.55247	5.57831	1.28862	-1.22762	0.621042	1.57891	0.343614	51.4981	0.413315	17.7089	0.362131	73.0307	0.386629	39.2399	0.155345	126.923	0.416026	171.456	0.253783	109.954	0.785441	40.8538	0.303625	7.06458	0.209872	12.7862	2.79498	21.5311	0.76871
Male #	35	23	LVLMCAS05.C3D	S	Type 3	-19.5069	1.02422	6.79616	1.81603	-2.60221	3.71207	3.35383	0.184994	47.1667	0.224519	17.0729	0.197242	61.6867	1.12651	31.5899	0.21064	129.479	0.32403	166.831	0.146907	101.166	1.39583	41.2779	0.232995	11.1841	0.124847	27.9084	1.53528	14.517	1.22006
Male #	36	22	LPRDNAS04.C3D	S	Type 3	-0.123419	0.896387	4.47803	3.00841	-3.15516	1.8785	4.38292	0.79008	55.6685	0.269682	17.9135	0.268486	72.1154	0.327656	34.3589	0.278013	119.949	0.545377	168.665	0.651807	102.064	0.245452	47.0235	0.497436	9.26843	0.532729	38.1953	6.9209	16.4455	0.571315
Male #	37	27	MNGGVAS05.C3D	S	Type 3	2.36335	8.81359	5.22715	0.477494	7.08981	2.24249	5.63153	0.301782	59.1926	0.498936	24.8578	0.49706	78.7178	0.201763	44.3811	0.203957	115.176	0.271442	159.523	0.301336	103.894	0.232882	50.9074	0.243275	16.5726	0.239668	45.8518	2.41111	19.5232	0.471069
Male #	38	24	MRLL2AS05.C3D	S	Type 3	-16.0352	1.79962	3.45785	1.153	0.105958	1.52882	1.76303	0.362889	43.9999	0.614074	11.9357	0.506512	60.2492	0.262015	28.1834	0.183131	134.237	0.333946	174.455	0.251884	104.486	0.561389	36.7004	0.265633	4.63609	0.209931	15.3851	3.16097	16.2478	0.781364
Male #	39	29	MRNM2AS05.C3D	S	Type 1	-18.7475	0.445884	11.4802	3.86413	1.95015	2.1922	7.56156	0.400845	50.6766	0.527893	25.4401	0.439715	61.752	0.524506	36.5143	0.247445	121.762	0.707507	154.006	0.674385	93.5138	1.17924	46.4174	0.573889	21.1808	0.553752	63.731	3.41109	11.0743	0.962425
Male #	40	22	MRZD2AS09.C3D	S	Type 3	-17.4187	1.73498	-4.8374	4.22476	4.17822	4.19111	-2.99978	0.921263	47.2888	0.52333	18.2621	0.442241	72.3405	0.299627	43.3104	0.166634	135.711	0.550432	174.088	0.525687	118.051	0.767023	33.9772	0.418366	4.95037	0.441567	-22.6756	6.92117	25.0483	0.701515
Male #	41	23	MNNLSAS05.C3D	S	Type 3	-14.5739	2.45857	-0.0369017	1.42502	-6.05728	3.25793	-0.179145	0.266779	47.9174	0.295918	13.533	0.301159	59.6151	0.505203	25.2282	0.235657	132.262	0.355509	176.749	0.376029	101.877	0.591766	37.0189	0.297985	2.63452	0.304704	-1.50583	2.2433	11.6952	0.61244
Male #	42	26	NGRFRAS05.C3D	S	Type 3	-22.7738	0.961504	7.58018	4.72346	1.95259	0.599622	0.1942	0.198712	44.7188	0.12836	14.6492	0.271862	69.7207	0.554685	39.6425	0.151914	135.087	0.125714	175.619	0.182357	114.808	0.532482	33.6077	0.107448	3.53815	0.147421	1.55961	1.59654	24.9933	0.487225
Male #	43	21	LVRGNAS06.C3D	S	Type 2	-15.7219	1.73436	5.75304	3.05222	-4.23606	3.35258	0.96138	0.660225	44.8115	0.577268	13.3428	0.562822	58.8422	0.671495	27.3737	0.183901	134.227	0.924717	174.876	0.857661	103.069	1.28898	35.7164	0.728627	4.24778	0.712116	7.90968	5.44055	14.0309	0.974079
Male #	44	30	RLNNTAS06.C3D	S	Type 3	-24.2611	0.849687	3.61813	0.974105	-5.377	5.61613	3.62372	0.681057	53.3147	0.419483	24.8828	0.370946	70.7566	0.44509	42.3242	0.214718	123.062	0.668261	162.114	0.594085	103.818	1.05372	42.7792	0.529135	14.3474	0.483412	28.1527	5.34221	17.4413	0.736831
Male #	45	29	RLNGMAS05.C3D	S	Type 3	-12.404	0.804913	1.95236	1.65105	-0.0979405	3.11896	1.20802	0.116993	59.436	0.596164	24.4225	1.93251	74.6833	0.811184	39.6686	2.35681	119.356	0.586035	164.965	3.71835	104.039	0.696428	47.3566	0.785012	12.3431	3.11589	10.2456	0.977656	15.2461	0.773016
Male #	46	20	PLMGLAS05.C3D	S	Type 3	-7.50006	1.424	9.19216	2.42222	0.826015	4.85459	7.59005	0.695244	48.0734	0.582165	12.0073	0.59431	73.369	0.554971	37.2998	0.19938	124.337	0.207684	170.694	0.279612	107.706	0.471379	43.6371	0.198492	7.57108	0.228919	61.4925	5.67091	25.2925	1.10624
Male #	47	21	PLMMTAS05.C3D	S	Type 3	-16.4356	1.6572	5.05352	0.791611	0.261402	0.762948	4.64229	0.32783	51.5567	0.448496	16.6087	0.495538	69.442	0.435396	34.4934	0.233504	123.801	0.556512	169.542	0.655721	103.243	0.51888	43.47	0.465108	8.52202	0.535948	42.023	2.98953	17.8847	0.368217
Male #	48	27	PLTTMAS05.C3D	S	Type 3	-10.8704	1.73176	2.79493	0.542537	-5.00407	3.48145	0.692378	0.173284	55.8173	0.301112	20.4799	0.192486	68.0274	0.477554	32.6873	0.182898	123.49	0.21284	168.324	0.182898	101.518	0.615549	45.19	0.145964	9.85264	0.154056	5.60655	1.40438	12.2074	0.629935
Male #	49	34	PTRGNAS05.C3D	S	Type 3	-18.2488	1.7914	7.88054	2.00525	-3.10112	1.03253	5.9278	0.325758	55.759	0.615036	30.1537	0.58367	65.7234	0.417335	40.1185	0.235294	118.313	0.586052	152.149	0.654147	94.0365	0.396723	47.3659	0.510485	21.7605	0.51122	49.284	2.75499	9.96483	0.241635
Male #	50	21	PRIGNAS05.C3D	S	Type 3	-16.1823	0.745437	3.15934	1.23819	-3.38645	1.28508	3.05919	0.188578	46.1041	0.202803	13.1571	0.225818	58.6272	0.265379	25.6794	0.277347	130.837	0.326219	173.734	0.260635	99.4639	0.47762	38.05	0.232881	5.10288	0.211103	26.8148	1.64893	12.5223	0.424925
Male #	51	30	REAMRAS05.C3D	S	Type 3	-8.34323	3.63431	8.94077	0.761243	6.80311	0.488156	6.84884	0.351525	37.7046	0.262544	8.62025	0.107436	57.7286	0.394712	28.6416	0.153973	135.447	0.51158	173.732	0.367714	103.175	0.731909	34.0637	0.420229	4.97931	0.292577	53.195	2.83625	20.0214	0.612138
Male #	52	22	RMNMCAS05.C3D	S	Type 3	-28.5154	0.294364	8.35836	1.60014	-2.22249	3.02134	5.0652	0.153271	50.0832	0.307154	17.7662	0.329379	68.0891	0.907496	35.7703	0.26783	124.852	0.29131	166.01	0.286389	102.941	1.01881	43.8029	0.217543	11.4858	0.235272	39.9678	1.22137	18.0042	1.08902
Male #	53	23	RMNVNAS13.C3D	S	Type 2	-24.2065	0.651685	0.0559531	2.15118	3.80296	2.31325	2.26628	0.841412	48.1431	1.806	16.8493	1.80602	64.271	0.490149	32.9769	0.345482	129.591	0.976671	168.448	0.982806	103.862	0.575964	40.9565	0.818812	9.66271	0.819499	20.5642	7.63324	16.1276	1.37912
Male #	54	24	RMNVNBS05.C3D	S	Type 2	-26.2797	0.874488	0.0584846	3.07576	4.9568	1.01815	0.659884	0.262508	50.399	0.306921	20.1793	0.247342	64.8135	0.526007	34.5929	0.257391	128.941	0.373298	166.958	0.342784	103.755	0.682903	41.1399	0.307881	10.9202	0.28644	6.11966	2.4382	14.4136	0.453523
Male #	55	33	STTNDAS04.C3D	S	Type 3			3.92428	0.27295	5.07448	0.452846	3.93952	0.158764	36.3644	0.229337	9.77797	0.26247	51.4336	0.186332	25.5252	0.133517	139.696	0.0705725	174.237	0.126862	101.13	0.115759	31.2407	0.0719336	4.65421	0.105067	28.6359	0.731558	15.7473	0.932108
Male #	56	22	SNTNDBS06.C3D	S	Type 3	-17.1642	1.24732	8.02927	1.9098	-4.51795	3.92829	3.84311	0.50355	53.6605	0.499022	17.8246	0.434862	64.6066	0.454758	28.7713	0.247546	122.496	0.494642	167.251	0.547089	97.103	0.52745	46.1751	0.436649	10.3392	0.441076	34.1968	4.43878	10.9467	0.342826
Male #	57	20	SNTDMAS05.C3D	S	Type 3	-10.5264	6.48537	4.8345	1.04006	-6.61296	2.54916	0.364029	0.738332	51.6058	0.860357	18.0163	0.894739	64.3645	0.759179	30.7743	0.356771	128.03	0.586952	170.99	0.598215	102.395	1.25828	40.9186	0.492523	7.32915	0.487535	3.27842	6.62911	12.758	1.04987
Male #	58	29	SCRDRAS06.C3D	S	Type 3	-15.7837	3.2614	5.65012	0.633504	-4.57301	0.510664	0.994517	0.6141	41.2519	0.330454	12.1964	0.250068	60.3202	0.36424	31.2625	0.316406	137.754	0.537774	175.675	0.541508	108.074	0.745724	32.5832	0.426075	3.52774	0.441787	7.75318	4.79418	19.0661	0.190792
Male #	59	35	SCCSLAS05.C3D	S	Type 4	-8.95418	7.25323	10.8296	1.95034	2.16554	4.77536	6.19437	0.933815	53.642	0.680349	18.7618	0.884485	70.5156	1.09949	35.6296	0.19438	120.164	1.58044	165.261	2.02054	100.679	0.870766	46.6265	1.46197	11.7462	1.66486	49.2572	7.70843	16.8678	0.659991
Male #	60	23	SRNLRAS05.C3D	S	Type 3	-18.1163	1.36233	6.7275	0.846979	0.573072	2.56725	5.54116	0.184559	47.1181	0.282651	14.4592	0.334918	65.9894	0.378361	33.3297	0.235094	127.341	0.370129	168.813	0.49301	103.33	0.628186	41.7579	0.316018	9.09897	0.400219	47.0601	1.60359	18.8705	0.464654
Male #	61	21	STRGNAS05.C3D	S	Type 3	-28.5175	3.1344	2.82774	0.55773	3.8659	1.42603	4.94538	0.156689	52.538	0.205911	18.8292	0.218414	68.6359	0.50888	34.9239	0.125799	122.517	0.212312	167.661	0.188118	101.153	0.581027	43.7406	0.19779	10.0319	0.15605	41.6586	1.36859	16.0947	0.502205
Male #	62	27	SLPRBAS05.C3D	S	Type 3	-21.7399	1.13376	8.08422	0.544745	-8.72259	0.46838	3.91877	0.452975	51.3913	0.128153	17.1826	0.225479	64.7778	0.502588	30.5689	0.10704	124.69	0.330984	170.479	0.223296	99.4677	0.808201	41.8348	0.255992	7.6262	0.179726	32.4219	3.77176	13.3862	0.402278
Male #	63	22	TNGMTAS05.C3D	S	Type 2	-15.5215	0.963286	5.81755	2.97726	3.076	2.61228	4.51325	0.200004	55.4141	0.301997	19.2079	0.34526	72.5767	0.264247	36.3663	0.146861	120.073	0.225663	166.565	0.205293	102.649	0.299451	47.418	0.16647	11.2119	0.171451	36.8004	1.62282	17.1583	0.286259
Male #	64	25	RBNFBAS05.C3D	S	Type 3	-24.2703	0.850224	-3.03193	4.94026	-2.15703	3.16468	-0.990784	0.442304	54.2364	0.383672	18.4122	0.374923	69.8399	0.795377	34.0139	0.0993067	126.754	0.35047	172.754	0.0798121	106.594	1.10699	41.7387	0.217881	5.9145	0.0675967	-8.68674	3.88519	15.6017	0.903392
Male #	65	21	VLLSTAS05.C3D	S	Type 3	-15.8042	0.478142	3.39341	0.456072	-5.73763	1.62336	3.58653	0.279652	55.2827	0.354546	8.84753	0.287312	69.2805	0.564584	22.845	0.228784	121.131	0.164335	178.708	0.237643	100.411	0.510556	47.4947	0.140159	1.05954	0.194657	30.9494	2.39653	13.9974	0.429847
Male #	66	25	VLPLSAS05.C3D	S	Type 3	-24.9133	0.766375	4.44306	5.26186	4.28004	1.37458	1.82708	0.257572	42.0195	0.501548	12.884	0.525081	65.3812	0.270459	36.2427	0.103863	136.153	0.313514	174.161	0.326044	111.535	0.518762	33.9218	0.238412	4.78632	0.267441	15.6007	2.18471	23.3587	0.613753
Male #	67	25	YZBYDAS06.C3D	S	Type 3	-25.5719	1.56953	1.80642	1.1809	-0.560838	5.9111	0.794293	0.585076	57.834	0.395915	22.499	0.388639	77.9206	0.363489	42.5843	0.0469809	121.372	0.483285	168.172	0.453319	109.292	0.629347	45.0693	0.396017	9.73431	0.372859	6.66881	4.91135	20.0853	0.608899

## Sheet: Females
Subject	Number	Age	File name	Type	Roussoly Classification	CZBA	CZBA S.D.	KTA	KTA S.D.	LTA	LTA S.D.	ST	ST S.D.	S-PT	S-PT S.D.	PT	PT S.D.	S-PI	S-PI S.D.	PI	PI S.D.	S-SPA	S-SPA S.D.	SPA	SPA S.D.	S-SSA	S-SSA S.D.	S-TPA	S-TPA S.D.	TPA	TPA S.D.	SVA	SVA S.D.	S-SS	S-SS S.D.
Female #	1	22	LSNMRAS07.C3D	S	Type 3	-13.8696	2.70813	0.22731	1.02946	-3.02267	1.25117	1.41622	0.468644	48.9959	0.191023	16.7378	0.166334	65.5844	0.686186	33.3252	0.414047	129.588	0.587963	171.483	0.547781	105.172	1.05779	39.2765	0.485365	7.01837	0.451813	11.2276	3.73692	16.5874	0.806453
Female #	2	21	BLLFBAS05.C3D	S	Type 3	-6.74054	3.56266	7.26775	6.8247	10.8935	1.84276	3.29812	0.406971	32.9982	0.747895	3.11459	0.702556	58.7608	0.120033	28.8696	0.0272896	143.704	0.75254	182.764	0.637974	112.464	0.853344	27.6554	0.580791	-2.22819	0.515396	25.0819	3.15178	25.755	0.845242
Female #	3	22	BNFLNAS07.C3D	S	Type 3	-16.5763	1.20755	-0.69492	2.82456	3.40339	1.61476	2.15531	0.530603	45.8277	0.303524	14.3429	0.254042	66.4526	0.334682	34.9653	0.113203	132.017	0.56674	174.731	0.473034	108.47	0.791392	35.7381	0.432659	4.25335	0.382739	16.3235	4.05762	20.6223	0.519074
Female #	4	31	BFNNNAS04.C3D	S	Type 2	-9.01786	2.22255	1.61397	1.4486	4.76498	2.76113	5.35525	0.214751	42.4577	0.133179	8.26628	0.185362	62.0116	0.536541	27.8181	0.164821	132.187	0.116308	176.812	0.00972333	104.199	0.616259	36.8111	0.0819905	2.61966	0.00825845	43.1175	1.71874	19.5519	0.551659
Female #	5	20	CNTM2AS06.C3D	S	Type 3	-7.62459	3.91818	1.22356	6.3364	4.6144	3.01487	-0.00624447	0.611965	40.1516	0.716747	8.09933	0.673347	69.3093	0.689773	37.2548	0.311669	139.855	0.933099	180.764	0.857554	119.164	1.52238	31.4117	0.746804	-0.640613	0.719074	-0.0442771	4.86142	29.1555	1.23487
Female #	6	26	CCCM2AS06.C3D	S	Type 3	-11.9649	0.471556	1.24771	0.403712	2.26386	1.08434	4.51718	0.277721	45.5564	0.0622378	8.16843	0.0823757	64.9141	0.452678	27.5245	0.125565	129.926	0.241356	180.351	0.158772	104.841	0.633747	37.105	0.154013	-0.283051	0.127938	32.2125	1.967	19.3561	0.427346
Female #	7	23	CRMRNAS08.C3D	S	Type 3	-17.5024	1.28318	1.44665	1.00086	-0.0552302	2.29417	1.88131	0.499357	52.1337	0.530955	17.0602	0.621771	68.2476	0.50976	33.1724	0.195088	125.985	0.256731	172.058	0.55094	104.233	0.473548	41.5522	0.267289	6.47876	0.447171	13.5285	3.57076	16.1122	0.334726
Female #	8	23	DGRM3AS05.C3D	S	Type 3	-14.4633	2.5045	9.65269	9.76887	5.06165	0.591637	1.30569	0.344999	49.6527	0.112937	17.5771	0.157746	85.0855	0.3271	53.0081	0.0912683	129.042	0.334007	172.894	0.335648	124.127	0.61581	37.728	0.263235	5.65234	0.268142	9.65541	2.56036	35.431	0.344576
Female #	9	19	DLLBNAS05.C3D	S	Type 3	2.98974	1.89188	4.4698	0.519384	-0.421864	3.23731	3.56817	0.363084	50.2871	0.107525	15.1029	0.132718	72.4976	0.487513	37.3085	0.0484468	126.145	0.304487	171.649	0.271741	108.642	0.551738	41.9932	0.265209	6.809	0.222641	26.819	2.73808	22.2056	0.399884
Female #	10	21	DLLNZAS06.C3D	S	Type 3	-23.7185	3.23056	6.85517	0.677786	-3.82932	1.09081	4.33576	0.270764	33.8469	0.400458	4.54457	0.501422	56.8384	0.28982	27.528	0.138218	141.817	0.32222	179.476	0.415338	108.656	0.348042	29.7257	0.253869	0.423359	0.335474	32.4375	2.03119	22.9834	0.439612
Female #	11	21	DLLPLAS05.C3D	S	Type 3	-21.683	1.57568	4.83084	5.08391	6.86651	0.62559	2.36665	0.145697	43.9985	0.369969	13.9492	0.170582	67.0571	0.188888	37.0063	0.208651	133.635	0.499811	173.2	0.197573	110.692	0.370726	35.6165	0.376807	5.56711	0.162923	18.8871	1.17487	23.0571	0.240315
Female #	12	27	DFDDRAS05.C3D	S	Type 2	-14.9756	0.270941	6.01381	0.935887	0.193876	2.06089	7.58607	0.335646	57.5664	0.151236	21.7225	0.193967	68.3102	0.547611	32.4646	0.188145	114.848	0.242958	164.552	0.183616	93.1577	0.671915	48.1814	0.19038	12.3375	0.147702	60.855	2.71611	10.7421	0.663986
Female #	13	22	DMGNTAS05.C3D	S	Type 4	-10.0307	1.80056	11.4742	7.20651	1.15006	2.81481	5.18862	0.478291	35.6911	0.337615	3.11007	0.317399	55.0538	0.525045	22.4705	0.236094	139.12	0.6096	181.605	0.48557	104.174	1.07147	31.2956	0.483252	-1.28549	0.38868	38.7753	3.6617	19.3604	0.695675
Female #	14	22	DMRSRAS06.C3D	S	Type 3	-13.0667	2.22891	0.115205	0.808896	-6.13688	0.753575	1.41917	0.58696	53.0177	0.375146	22.0292	0.442688	63.1465	0.159802	32.1583	0.0153299	125.563	0.950516	168.558	1.0154	98.7096	0.918199	40.294	0.764038	9.30552	0.827156	10.7694	4.47185	10.1291	0.391067
Female #	15	21	DSLTRAS06.C3D	S	Type 3	-24.2132	0.299512	-3.8694	3.71204	-8.86192	0.447979	-1.52815	0.475865	51.8744	0.247712	17.2469	0.2879	63.7715	0.460351	29.1427	0.201973	129.654	0.233772	176.099	0.198561	103.425	0.553466	37.8354	0.157008	3.2079	0.163578	-10.9199	3.3985	11.8957	0.501974
Female #	16	26	DSTLNAS05.C3D	S	Type 3	-9.62249	1.03353	1.45969	0.474564	1.43455	0.782474	4.31414	0.316088	59.6895	0.844316	23.076	0.769602	82.9608	0.412586	46.347	0.181962	115.996	0.685917	164.692	0.603704	108.957	1.02816	49.0397	0.573807	12.4262	0.49723	32.7568	2.38427	23.271	1.0952
Female #	17	21	DRNLSAS05.C3D	S	Type 3	-2.14563	1.53712	0.244277	0.604594	4.02434	0.513245	4.32793	0.443127	54.6221	0.27158	21.8139	0.273905	71.7401	0.427501	38.9313	0.0838287	121.05	0.279462	166.933	0.259128	102.79	0.66017	43.2314	0.225572	10.4232	0.208901	31.3488	3.25853	17.1173	0.375421
Female #	18	27	FTCFDAS05.C3D	S	Type 3	-5.88802	2.19026	10.8979	7.72182	-5.72326	2.6456	0.86631	0.387238	56.7039	0.335864	16.6676	0.267071	76.2508	0.216382	36.2128	0.195587	122.43	0.585501	175.556	0.452797	108.681	0.796157	43.6642	0.482283	3.62785	0.371305	6.59335	2.95739	19.5452	0.536136
Female #	19	23	FRSRBBS05.C3D	S	Type 3	-17.1568	1.94467	-3.77084	2.50335	-4.14043	1.30888	0.858523	0.277417	54.0451	0.316311	21.195	0.298735	61.8987	0.348123	29.0484	0.194151	125.096	0.288425	167.375	0.302559	96.995	0.553122	43.1901	0.210015	10.3399	0.249307	6.35997	2.05434	7.85341	0.42595
Female #	20	24	FRTCLAS05.C3D	S	Type 3	-6.91334	0.656616	7.7516	3.64729	9.98811	2.01679	5.19021	0.274573	50.2165	0.543877	19.4007	0.552072	73.7939	0.205118	42.9774	0.242267	124.593	0.381275	165.266	0.356276	108.387	0.400112	42.6697	0.29746	11.8539	0.287017	41.1991	2.19315	23.5767	0.586754
Female #	21	25	GLFVLAS05.C3D	S	Type 2	-20.0781	0.799935	3.64976	0.937016	-4.39551	3.68044	3.3282	0.362738	56.5803	0.330616	29.6469	0.378424	67.4511	0.417418	40.5183	0.160727	120.092	0.288519	160.446	0.335699	97.5426	0.389296	42.4863	0.239658	15.5529	0.27381	26.9702	2.94225	10.8714	0.285671
Female #	22	33	GRDCSAS05.C3D	S	Type 4	-16.4718	0.865868	3.65403	4.47902	5.64493	4.56941	1.85379	0.549434	48.0053	0.535469	15.6149	0.486065	68.932	0.714908	36.541	0.233445	130.141	0.153878	172.693	0.117849	109.073	0.861168	38.3345	0.1028	5.94402	0.0950404	13.4794	3.9872	20.9261	0.883683
Female #	23	15	GJYJSAS05.C3D	S	Type 4	-13.6776	1.37463	4.00915	0.695985	-0.43102	0.812954	5.68628	0.340536	52.9807	0.239811	14.1702	0.222948	59.222	0.333576	20.4114	0.194908	121.333	0.420218	169.735	0.497829	90.555	0.687959	46.979	0.357605	8.16842	0.397243	42.4075	2.60773	6.24118	0.372148
Female #	24	21	CNILRAS06.C3D	S	Type 2	-20.2277	1.50546	4.99015	1.07835	-6.8733	1.17297	4.53889	0.857455	50.5201	0.573423	20.5706	0.577722	60.895	0.671369	30.9458	0.867677	124.941	0.497836	166.682	0.524831	95.836	0.96239	40.4897	0.434633	10.5402	0.415858	36.3516	6.97301	10.3752	0.232016
Female #	25	21	TLNVRAS06.C3D	S	Type 3	-16.8383	0.97813	3.98274	1.2367	-0.191833	1.57746	5.44016	0.539319	54.3358	0.265669	17.6676	0.338499	75.1481	0.520481	38.477	0.153414	120.224	0.308465	170.785	0.268289	105.372	0.761236	43.8264	0.226779	7.15817	0.208466	40.7557	4.06472	20.8094	0.371943
Female #	26	25	LNCFDAS11.C3D	S	Type 3	-17.2142	3.58137	1.71877	1.93222	1.12779	1.9247	4.67992	0.308564	50.4727	0.218116	15.9207	0.152346	60.7723	0.110047	26.2205	0.117481	124.847	0.322379	172.227	0.354915	95.6197	0.422518	40.5076	0.24519	5.95555	0.271723	34.8783	2.32951	10.2998	0.239206
Female #	27	28	LNCSRAS05.C3D	S	Type 3	-5.78506	0.898728	0.435822	0.857664	-5.81769	0.728322	1.04482	0.259259	48.0062	0.59775	18.0665	0.650362	62.5757	0.489054	32.6366	0.150391	130.949	0.583205	169.739	0.656514	103.525	0.550103	38.4657	0.504778	8.52591	0.545795	8.16362	2.02898	14.5701	0.633483
Female #	28	22	LNENTAS05.C3D	S	Type 3	-0.689464	1.2057	4.51871	2.77848	-5.98761	0.837064	3.56678	0.216097	51.8133	0.245265	16.6987	0.222784	62.9149	0.267065	27.8002	0.0549189	124.62	0.32264	170.444	0.320196	97.5348	0.542447	42.8803	0.26984	7.76578	0.261999	27.051	1.6542	11.1014	0.408972
Female #	29	26	LNRNRAS05.C3D	S	Type 4	-16.5167	1.12574	3.15519	1.34288	-4.33715	0.718088	2.76763	0.259155	44.7802	0.199035	12.5623	0.351002	61.4506	0.389393	29.2296	0.158287	132.452	0.377331	175.337	0.584454	103.903	0.409251	36.0442	0.333425	3.82626	0.479845	19.1405	1.82797	16.6673	0.330382
Female #	30	27	LPUMTAS06.C3D	S	Type 3	-15.425	3.67767	-0.409937	1.1437	-1.78219	2.77881	-0.175788	0.545898	53.7701	0.398105	16.5174	0.418784	72.7242	0.689736	35.4695	0.154045	126.406	0.783819	173.726	0.860175	109.13	0.629773	42.435	0.698548	5.18242	0.712963	-1.34914	4.21241	18.9521	0.660333
Female #	31	21	MMMRNAS05.C3D	S	Type 3	-18.4045	1.44024	1.45101	1.13097	-1.88261	2.03197	3.4379	0.408409	51.3711	0.403632	16.6709	0.474384	60.7725	0.440967	26.0724	0.189181	125.191	0.182714	172.269	0.267775	95.9635	0.416127	40.9019	0.17429	6.20166	0.216141	26.0075	3.0966	9.40155	0.601395
Female #	32	20	MNGLCAS05.C3D	S	Type 2	-1.81772	0.831444	3.40802	0.235645	-6.78208	0.23144	3.00727	0.145552	46.5297	0.110498	9.17347	0.117042	68.1728	0.67559	30.8123	0.22585	130.463	0.187183	177.476	0.191521	108.636	0.700667	39.4914	0.140081	2.13511	0.161451	23.0653	1.11474	21.6389	0.753382
Female #	33	24	MNSNNAS11.C3D	S	Type 3	-15.2484	4.09919	1.5884	0.974566	-1.3	0.561263	1.77025	0.787336	58.144	0.303978	22.577	0.29713	73.8941	0.18538	38.3277	0.0935991	120.086	0.625154	166.65	0.652882	103.98	0.672545	46.455	0.496227	10.8879	0.524919	13.6526	6.0702	15.7508	0.226979
Female #	34	27	MRNRBBS05.C3D	S	Type 3	-12.8319	1.75463	-1.1824	1.59479	-4.37884	2.83734	0.311301	0.444578	34.0861	0.421457	0.740783	0.177087	52.4883	0.885182	19.1413	0.255713	145.603	0.570447	188.362	0.351366	108.091	1.39934	26.6575	0.417712	-6.68786	0.280237	2.3951	3.41512	18.4005	1.24579
Female #	35	25	MSTRMAS05.C3D	S	Type 3	-3.27343	1.7651	0.196597	0.939245	-0.0499283	1.68788	2.92271	0.226952	52.8019	0.542783	14.2882	0.510416	67.7831	0.544561	29.2685	0.216844	124.275	0.647384	174.045	0.615295	102.058	1.05504	43.3674	0.547869	4.8537	0.502085	22.184	1.76243	14.9802	1.03289
Female #	36	21	MSTPMAS05.C3D	S	Type 3	-3.84069	0.762112	1.08438	0.223559	-3.5969	3.28081	-1.24627	0.365713	45.907	0.620425	10.2889	0.447458	66.763	0.376728	31.1427	0.167384	135.339	0.294581	181.168	0.161742	112.102	0.646723	34.6718	0.191521	-0.9463	0.130904	-9.16412	2.6937	20.8539	0.922438
Female #	37	23	MSTYLAS06.C3D	S	Type 3	-7.51935	0.59138	-1.66661	0.310871	0.658598	1.9985	1.00073	0.28864	39.7596	0.349171	7.33188	0.210287	68.1732	0.621077	35.7413	0.30167	139.24	0.429325	181.435	0.29393	117.413	0.982552	31.2675	0.304421	-1.16012	0.237736	7.74431	2.23574	28.4094	0.833185
Female #	38	21	MLLCLAS05.C3D	S	Type 3	-12.7184	0.936275	-1.2736	0.923488	-3.58608	2.35166	2.17041	0.241691	52.3662	0.573693	17.5889	0.45126	68.6915	0.583185	33.9149	0.297375	125.463	0.386285	170.71	0.207329	104.155	0.822472	42.2714	0.271525	7.49414	0.167314	16.1844	1.79693	16.3259	0.952538
Female #	39	25	PRRLNAS06.C3D	S	Type 3	4.97713	0.405442	1.69873	0.979335	-3.78099	0.969767	2.08864	0.315063	39.2836	0.490411	6.07287	0.553828	55.7517	0.51567	22.5402	0.219709	138.628	0.772779	179.971	0.901716	104.38	0.745821	33.2344	0.673163	0.0237341	0.742943	16.0878	2.4635	16.4673	0.462955
Female #	40	21	PSCNNAS05.C3D	S	Type 3	-23.1114	1.58756	-0.0759475	0.547601	-4.89994	2.4033	-1.38328	0.327314	50.6405	0.182091	17.3049	0.153946	62.8046	1.10879	29.4678	0.386607	130.743	0.444243	174.14	0.43793	103.547	1.49768	38.1617	0.347422	4.82618	0.360013	-10.3593	2.44284	12.1628	1.27012
Female #	41	22	PCRLRAS05.C3D	S	Type 3	-14.2648	1.96951	12.8038	0.955739	-6.7782	0.587186	2.65667	0.776022	56.8429	1.20482	20.5025	1.04621	66.5086	0.321203	30.1691	0.267958	120.5	1.94996	168.645	1.92426	97.009	1.89461	45.4687	1.71288	9.12822	1.55853	19.9768	5.97178	9.66664	1.12049
Female #	42	22	PZLLNAS06.C3D	S	Type 3	-19.4475	2.02255	7.90781	7.02237	3.7817	4.01344	1.89703	0.350749	47.9074	0.478653	15.0682	0.50082	69.4145	0.463849	36.5745	0.233147	130.196	0.383166	173.833	0.328383	109.61	0.83477	37.8836	0.278751	5.04441	0.268117	14.4573	2.67359	21.5063	0.835696
Female #	43	23	RZZRMAS05.C3D	S	Type 3	-12.8205	1.47401	7.39088	1.67862	1.51504	1.41797	3.18008	0.373026	49.2559	0.18917	16.5408	0.235252	67.7061	0.188308	34.9896	0.164871	127.564	0.261348	170.846	0.15387	105.27	0.37981	40.1104	0.18364	7.39538	0.125593	25.0741	2.93796	18.4488	0.177887
Female #	44	24	RSSSTAS05.C3D	S	Type 3	-9.9599	1.04288	-4.05082	1.99413	-5.59797	2.82441	0.0746908	0.271767	58.1729	0.39454	19.6044	0.36843	70.0557	0.40032	31.4868	0.162991	121.752	0.598366	172.327	0.567841	101.808	0.900637	44.7661	0.487256	6.19764	0.457996	0.551782	2.00303	11.8824	0.692618
Female #	45	24	SBLVLAS05.C3D	S	Type 3	-13.3113	1.30049	5.75416	1.07834	0.196813	3.06766	4.75855	0.379986	52.1587	0.257657	16.1894	0.27327	70.5679	0.618042	34.5974	0.235501	123.083	0.447228	170.245	0.285417	103.651	0.97356	43.8426	0.335993	7.87323	0.232817	36.4643	2.93445	18.408	0.693701
Female #	46	23	SRRDIAS05.C3D	S	Type 3	-18.5733	0.84692	10.7796	1.79682	5.39811	4.0856	7.77622	0.266356	45.3568	0.569219	18.5629	0.45271	70.512	0.377811	43.7166	0.153587	126.867	0.712426	163.12	0.601974	107.379	0.847495	40.3791	0.584352	13.5851	0.484453	56.3157	2.03913	25.1537	0.669014
Female #	47	22	SBEDBAS05.C3D	S	Type 3	-22.5168	2.21368	4.97203	0.50634	-4.78732	0.738909	3.11791	0.480377	53.6201	0.596126	20.6107	0.694576	63.5238	0.303451	30.5191	0.411709	123.262	0.701653	167.294	0.872383	96.7858	0.845227	43.1622	0.604589	10.1528	0.715268	21.6596	3.32922	9.90843	0.861801
Female #	48	31	SCGSMAS05.C3D	S	Type 3	-22.9295	1.77979	-0.319896	0.977974	3.73119	0.943216	-0.460924	0.474461	36.4297	0.261385	8.46348	0.285673	54.8191	0.401003	26.8514	0.304947	144.031	0.554531	180.296	0.342556	108.85	0.538375	27.7267	0.416137	-0.23954	0.277368	-3.30487	3.39932	18.3879	0.401667
Female #	49	28	SCRLRCS05.C3D	S	Type 3	-9.47977	0.739653	2.43338	1.61778	-4.48612	1.97842	1.98658	0.253417	49.1503	0.475153	19.4206	0.391416	61.9728	0.423233	32.243	0.0909535	128.863	0.274828	169.872	0.193081	100.836	0.65928	37.9227	0.204446	8.19302	0.155595	14.8722	1.90202	12.8224	0.870501
Female #	50	22	SCLFDAS06.C3D	S	Type 3	-6.85484	1.95077	-7.60935	1.73267	-9.53082	2.35921	-4.0897	0.469978	40.4698	0.315118	8.18522	0.407865	56.5508	0.695347	24.2654	0.438689	143.62	0.381868	185.12	0.212555	110.171	0.632842	28.0964	0.275711	-4.18822	0.173614	-32.6687	3.78832	16.0802	0.974835
Female #	51	20	SCRVRAS05.C3D	S	Type 3	-16.8886	0.770484	-1.37761	0.348911	0.672189	0.588178	2.14144	0.317712	53.858	0.801758	18.1554	0.980651	65.542	0.443182	29.8391	0.31048	124.001	0.730085	172.594	0.832767	99.5425	0.828686	41.7527	0.512404	6.05005	0.672958	15.2603	2.27412	11.6837	0.823752
Female #	52	21	SRNCHAS05.C3D	S	Type 3	-7.17116	0.923563	-0.64015	0.455413	-0.437104	3.902	1.55051	0.366517	51.9833	0.213202	20.0786	0.267989	72.884	0.351452	40.9782	0.177091	126.466	0.154147	168.347	0.21312	109.35	0.304645	41.5593	0.147961	9.65461	0.176212	12.0869	2.86006	20.8996	0.5112
Female #	53	26	TLRNNAS05.C3D	S	Type 4	-8.42647	0.54528	2.88529	1.24144	-6.36146	5.37117	2.33831	0.120565	54.6911	0.168538	17.663	0.188731	74.9369	0.461028	37.9049	0.15355	122.971	0.176287	171.31	0.218024	107.908	0.484284	44.1544	0.16328	7.12631	0.180102	17.7921	0.924284	20.2419	0.423676
Female #	54	20	TRMVNAS05.C3D	S	Type 3	-16.3527	1.59055	1.1328	2.13359	-0.177051	4.06669	3.04117	0.681062	52.4912	0.926483	16.926	1.04121	63.0686	0.47037	27.5031	0.255684	124.468	0.405038	170.528	0.534938	97.5362	0.54589	43.2513	0.359626	7.68605	0.437808	24.2367	5.42015	10.5771	0.749957
Female #	55	21	TNNSRAS05.C3D	S	Type 3	-22.0387	0.836646	4.3446	5.57481	-0.571226	1.38383	4.27982	0.594392	52.7864	0.122182	14.2867	0.114435	70.4195	0.277385	31.9183	0.0953811	122.934	0.532463	175.205	0.494012	103.353	0.694674	42.357	0.442788	3.85726	0.397555	33.1619	4.67289	17.6316	0.264373
Female #	56	20	VLGFRAS05.C3D	S	Type 3	-11.5092	1.8009	0.212728	4.98332	1.53312	1.42462	0.549076	0.541183	40.1124	0.289692	10.4473	0.373495	61.2414	0.54395	31.5708	0.242491	139.339	0.610737	177.813	0.652141	110.58	0.84037	31.4797	0.500187	1.81462	0.54137	4.04106	3.98704	21.1236	0.593384
Female #	57	22	VRGBRAS05.C3D	S	Type 3	-5.943	2.11419	4.09364	0.988455	-5.79432	0.420924	1.65227	0.616888	54.07	0.188251	18.9057	0.222163	64.7148	0.718152	29.5499	0.201506	124.278	0.714119	170.703	0.744669	98.9926	1.05876	42.9534	0.610976	7.78907	0.623705	12.5209	4.68344	10.6442	0.619928
